# Supplementary material for: Explore association of genes in PDL1/PD1 pathway to radiotherapy survival benefit based on interaction model strategy
Source: Radiat Oncol. 2021 Nov 18;16:223. doi: 10.1186/s13014-021-01951-x (PMC8600865; doi:10.1186/s13014-021-01951-x)
Supplement: Supplementary file 6 — Additional file 6. Table S4: RS genes of BRCA, HNSC, STAD and METABRIC data sets. [file 13014_2021_1951_MOESM6_ESM.xlsx]

## Sheet: METABRIC
PD-1/PD-L1	Type I	Type II		31 genes	Type I	Type II
RGH	ALK	IKBKB		RGH	LRMP	ANXA2
	CD28	LAT				SCRN1
	CD3E	NFATC3				SQSTM1
	IFNG	PRKCQ
	LCK	PTPN11
	MAP2K2	TLR2
	NFKBIA	TRAF6
	PIK3CB
	RASGRP1
RGL	CD4	JAK2		RGL	HTRA1	CBR1
	HIF1A	PIK3R1			ITGB5
	PIK3R2	PTEN
	PIK3R3	ZAP70

## Sheet: BRCA
PD-1/PD-L1	Type I	Type II		31 genes	Type I	Type II
RGH	MYD88	TIRAP		RGH		SCRN1
	RASGRP1	PTPN11
	TRAF6
RGL	HRAS	CD3D		RGL		ARHGDIB
	IKBKG	CD3G				CORO1A
	MAP2K2	CD247				LAPTM5
	TLR9	IFNG
		LAT
		LCK
		NFATC1
		NFKBIA
		NFKBIE
		PDCD1
		CD274
		PIK3CD
		PTPN6
		STAT1
		ZAP70

## Sheet: HNSC
PD-1/PD-L1	Type I	Type II			31 genes	Type I	Type II
RGH	BATF				RGH	CORO1A	CCND1
	CD3D					HCLS1	PIR
	CD4					LAPTM5	TWF1
	KRAS					MYB
	MAP2K6
	NFATC1
	NFATC2
	PIK3CA
	PIK3CB
RGL	EGF	LAT			RGL	ACTN1	LRMP
	EGFR					HTRA1	PTPRC
	HIF1A	MAP3K3
	IKBKB	MYD88
		PTEN
		TIRAP
		TLR4
		TLR9

## Sheet: STAD
PD-1/PD-L1	Type I	Type II		31 genes	Type I	Type II
RGH	CD3D	ALK		RGH	HCLS1	CXCR4
	CD3G	EGF			LRMP
	CD247	FOS			PTPRC
	CD4	JUN
	EGFR	NFATC1
	MTOR	NFKBIA
	IFNG	PIK3R2
	JAK2
	LCK
	PDCD1
	PIK3CA
	PIK3CD
	PIK3R3
	ZAP70
RGL	MAP3K3	MAPK3		RGL	ANXA5	ANXA2
		IFNGR1			CAPNS1	CCND1
		STAT3			CD63
					HTRA1
					ITGB5
					PKM2
					RAB13
					SCRN1
					SQSTM1
